# Supplementary material for: Phylogenetic and Evolutionary Studies of Grapevine Pinot Gris Virus Isolates from Canada
Source: Viruses. 2023 Mar 12;15(3):735. doi: 10.3390/v15030735 (PMC10057519; doi:10.3390/v15030735)
Supplement: Supplementary file 1 [file viruses-15-00735-s001.zip]

Archive with 1 entries (1 files):
- viruses-2256927-supplementary.pdf
